# Supplementary material for: Variations in Diacron-Reactive Oxygen Metabolites and Biological Antioxidant Potential Across Reproductive Phases and Parities in Sows Reared Under Different Production Systems
Source: Animals (Basel). 2025 Sep 9;15(18):2638. doi: 10.3390/ani15182638 (PMC12466595; doi:10.3390/ani15182638)
Supplement: Supplementary file 1 [file animals-15-02638-s001.zip]

Archive with 1 entries (1 files):
- animals-3761373-supplementary.pdf
